# Supplementary material for: Critically Appraised Topic on Adverse Food Reactions of Companion Animals (8): Storage Mites in Commercial Pet foods
Source: BMC Vet Res. 2019 Oct 31;15:385. doi: 10.1186/s12917-019-2102-7 (PMC6822402; doi:10.1186/s12917-019-2102-7)
Supplement: Supplementary file 1 — Additional file 1: Table S1. Summary of articles reporting information on storage mites in commercial dog foods. [file 12917_2019_2102_MOESM1_ESM.xlsx]

## Sheet: Sheet1
	Year	Journal Abb	Author	Source	Study Type	# Petfoods	Mite species	Method	Results	Language
1	1972	J Econ Entomol	Sinha	CAB	Laboratory	4 commercial dry dog foods	Df, Gd	Survival and multiplication of mites in food-sand mixtures for up to 65 days	Df multiplied and survived in all four dog foods; Gd did not survive or multiply in any of the tested dog foods	English
2	2001	Vet Dermatol	DeBoer	CAB, WOS	Field	30 purchased and 50 client-provided commercial dry dog foods	Dermatophagoides sp.	ELISA for group 2 Dermatophagoides allergens	Group 2 Dermatophagoides allergens were not detected in any of the 80 dog food samples	English
3	2008	Tier Praxis	Henneveld	CAB, WOS	Field	23 commercial dry dog foods	any	Microscopic examination over 6 weeks	Storage mites were not found in any of the dog food tested	German
4	2008	Vet Dermatol	Brazis	CAB, WOS	Field	10 dry commercial dry dog foods from 6 manufacturers	any	Storage for 6 weeks during springtime either opened (10 bags) or sealed (3 replicate bags) in a laboratory or in a garage; direct microscopic examination, guanine determination, mite traps and flotation technique	2/10 bags had detectable mites at the time of their opening (flotation); no detectable mites were found when the bags were stored in a laboratory for 6 weeks. When stored in a garage in higher humidity and temperature conditions, 8/10 open bags (80%) and 2/3 sealed bags (67%) had detectable Tyrophagus SM	English
5	2010	Vet Dermatol	Canfield	CAB, WOS	Laboratory	3 commercial dry dog foods	Tp	Food kernel inoculated with female Tp and cultured with or without molds for 5 weeks	Tp can survive and reproduce in dry dog foods; molded kernels had a significantly higher number of Tp mites after 5 weeks	English
6	2011	Vet Dermatol	Gill	CAB, WOS	Field	1 commercial dry dog food	any	Storage of the dog food in three different manners (original sealable plastic bag, paper bag or a sealed plastic box) in ten different households for 90 days; guanine determination, flotation technique and ELISA for Der p 1	Significantly higher number of mites and Der p 1 levels after storage in paper bags after 90 days compared to before storage; no increase in numbers when stored in sealed plastic bags or boxes. There was no significant association of temperature and relative humidity with mite numbers	English
7	2014	Aust Vet J	Hibberson	CAB, WOS	Field	20 commercial dry dog foods	any	1) storage of samples for up to 2 months in home-like conditions then incubation with higher humidity and temperature and visual observation of mites. 2) opening of new bags and visual observation of mites before storage as for experiment 1	1) no mites in 20 field samples during home-like conditions for 5 weeks and subsequent 8 weeks of incubation. 2) no mites at bag opening or after storage at room temperature. When samples were kept at a higher humidity and temperature, the mites were detected more frequently and at higher numbers over time: on Day 42, 7/9 food samples (78%) had detectable mites: all were Tp	English
8	2015	Exp Appl Acarol	Hubert	WOS	Laboratory	1 commercial dry dog food	Tp	Tp placed next to a dog food placed in nine different sealed plastic bags and a lidded cup; storage was continued for 3 months	Tp infested 5/10 (50%) package types, especially the bags made of monolayers; mites infested packages via faulty seals, not holes	English
9	2015	Env Entomol	Erban	CAB, WOS	Laboratory	1 commercial dry dog food	Tp	Culture of Tp on a protein- and fat-rich commercial dry dog food or a low-protein, low-fat but carbohydrate-rich wholemeal spelt flour for a 6- month adaptation, then diets were switched at a 4-week interval.	The numbers of Tp adapted to either diet were highest on the protein- and fat-rich dog food	English
10	2016	J Econ Entomol	Rybanska	CAB, WOS	Laboratory	1 commercial dry dog food	Tp	Tp placed on a dog food in different conditions with population growth monitored for 4 weeks	1) Tp population growth was higher on green and brown than white or red kernels; 2) population growth was higher with a higher mite inoculum and crushed kernels, 3) Tp mites grew better on the dog food than a "HDM-diet", and 4) whater the Tp strain, the higher the inoculum, the higher the final mite count	English
				C: CAB abstracts		As: Acarus siro
				W: Web of Science		Gd: Glycyphagus domesticus
				B: bibliography		Df: Dermatophagoides farinae
						Tp: Tyrophagus putrescentiae
